# Supplementary material for: Overexpression of Cohesion Establishment Factor DSCC1 through E2F in Colorectal Cancer
Source: PLoS One. 2014 Jan 17;9(1):e85750. doi: 10.1371/journal.pone.0085750 (PMC3894995; doi:10.1371/journal.pone.0085750)
Supplement: Table S1 — Correlations between DSCC1 expression and the clinicopathological characteristics of the 40 colon cancer patients. (XLS) [file pone.0085750.s005.xls]

## Sheet: Sheet1
Table S1 Correlations between DSCC1 expression and the clinicopathological characteristics of the
40 colon cancer patients
		Total	DCC1 expression
			<10%	10 - 50%	>50%	P Value
		(n=40)	(n=11)	(n=14)	(n=15)
Age(yr)
	mean ± SD	65.4 ± 11.5	65.4 ±13.0	64.1 ± 12.8	66.6 ± 9.7	1
	Range	46 - 86	48 - 86	46 - 85	48 - 85
Sex, n (%)
	Male	22 (55.0)	6 (54.5)	8 (57.1)	8 (53.3)	1
	Female	18 (45.0)	5 (45.5)	6 (42.9)	7 (46.7)
Location, n (%)
	Right	14 (35.9)	2 (20.0)	5 (35.7)	7 (46.7)	0.28
	Left	25 (64.1)	8 (80.0)	9 (64.3)	8 (53.3)
Size, n (%)
	< 5	14 (35.0)	2 (18.2)	7 (50.0)	5 (33.3)	0.27
	5 ≦	26 (65.0)	9 (81.8)	7 (50.0)	10 (66.7)
Differentation, n (%)
	Well	36 (90.0)	11 (100.0)	13 (92.9)	12 (80.0)	0.55
	Mod	2 (5.0)	0 (0.0)	0 (0.0)	2 (13.3)
	Por	1 (2.5)	0 (0.0)	0 (0.0)	1 (6.7)
	Sig	1 (2.5)	0 (0.0)	1 (7.1)	0 (0.0)
Depth of tumor invasion, n (%)
	Tis	0 (0.0)	0 (0.0)	0 (0.0)	0 (0.0)	0.25
	T1	5 (12.5)	0 (0.0)	3 (21.4)	2 (13.3)
	T2	6 (15.0)	1 (9.1)	3 (21.4)	2 (13.3)
	T3	17 (42.5)	5 (45.5)	5 (35.7)	7 (46.7)
	T4	12 (30.0)	5 (45.5)	3 (21.4)	4 (26.7)
Lymphatic invasion, n (%)
	-	4 (10.3)	2 (20.0)	1 (7.1)	1 (6.7)	0.27
	+	35 (89.7)	8 (80.0)	13 (92.9)	14 (93.3)
Venous invasion, n (%)
	-	10 (25.6)	3 (30.0)	4 (28.6)	3 (20.0)	0.7
	+	29 (74.4)	7 (70.0)	10 (71.4)	12 (80.0)
Lymph node metastasis, n (%)
	-	27 (67.5)	6 (54.5)	9 (64.3)	12 (80.0)	0.45
	+	13 (32.5)	5 (45.5)	5 (35.7)	3 (20.0)
Correlations between DCC1 expression and clinicopathological characteristics were analyzed by Fisher’s exact test (DCC1 expression
<10% vs DCC1 expression >10%). P < 0.05 was considered statistically significant.
